# Supplementary material for: Myeloid malignancies‐related somatic mutations in aging individuals
Source: Mol Genet Genomic Med. 2019 Apr 21;7(6):e683. doi: 10.1002/mgg3.683 (PMC6565578; doi:10.1002/mgg3.683)
Supplement: Supplementary file 1 [file MGG3-7-e683-s001.xlsx]

## Sheet: Sheet1
Reference	Cohort (n)	Mutated genes
Jaiswal S. et al. NEJM (2014)	17182	DNMT3A, TET2, ASXL1, TP53, JAK2, SF3B1, GNB1, CBL, SRSF2, and GNAS
Genovese G. et al. NEJM (2014)	12380	DNMT3A, ASXL1, TET2, JAK2, PPM1D, SF3B1, SRSF2, TP53, CBL, MYD88, U2AF1, STAT3, IDH2, and ATM
McKerrel T. et al. Cell Reports (2015)	4219	DNMT3A, JAK2, SRSF2, SF3B1, IDH1, KRAS, and NRAS
Zink F. et al. Blood (2017)	11262	TET2, DNMT3A, ASXL1, PPM1D, JAK2, SRSF2, BCOR, IDH2, MYD88, TP53, KMT2D, CBL, SF3B1, and others.
