# Supplementary material for: Myeloid malignancies‐related somatic mutations in aging individuals
Source: Mol Genet Genomic Med. 2019 Apr 21;7(6):e683. doi: 10.1002/mgg3.683 (PMC6565578; doi:10.1002/mgg3.683)
Supplement: Supplementary file 2 [file MGG3-7-e683-s002.xlsx]

## Sheet: Somatic_mutations
Chr	Start position	Ref	Alt	dbSNP147	Gene	Annotation	Predicted consequence (Annotation: genomic left alignment)	GATK-VQSR Flag	CEGH-USP Flag	Allele count	Allele number	Homo zygotes	Hemi zygotes	Frequency	Cohort
2	25467054	CATCT	-	NA	DNMT3A	frameshift deletion	DNMT3A:NM_153759:exon11:c.1250_1254del:p.Q417fs,DNMT3A:NM_022552:exon15:c.1817_1821del:p.Q606fs,DNMT3A:NM_175629:exon15:c.1817_1821del:p.Q606fs	PASS	FAB	1	1218	0	0	0.000821	SABE609
2	25464461	-	ACGT	NA	DNMT3A	frameshift insertion	DNMT3A:NM_153759:exon13:c.1484_1485insACGT:p.V495fs,DNMT3A:NM_022552:exon17:c.2051_2052insACGT:p.V684fs,DNMT3A:NM_175629:exon17:c.2051_2052insACGT:p.V684fs	PASS	FAB	1	1218	0	0	0.000821	SABE609
2	25463508	C	T	rs763716866	DNMT3A	splicing	NM_022552:exon18:c.2173+1G>A,NM_153759:exon14:c.1606+1G>A,NM_175629:exon18:c.2173+1G>A	PASS	FAB	1	1218	0	0	0.000821	SABE609
2	25467208	C	T	NA	DNMT3A	splicing	NM_022552:exon15:c.1668-1G>A,NM_153759:exon11:c.1101-1G>A,NM_175629:exon15:c.1668-1G>A	PASS	FAB	2	1218	0	0	0.001642	SABE609
2	25463296	-	A	rs771906613	DNMT3A	stopgain	DNMT3A:NM_153759:exon15:c.1629dupT:p.E544_F545delinsX,DNMT3A:NM_022552:exon19:c.2196dupT:p.E733_F734delinsX,DNMT3A:NM_175629:exon19:c.2196dupT:p.E733_F734delinsX	PASS	FAB	2	1218	0	0	0.001642	SABE609
2	25468919	C	A	rs769071767	DNMT3A	stopgain	DNMT3A:NM_153759:exon8:c.G877T:p.E293X,DNMT3A:NM_022552:exon12:c.G1444T:p.E482X,DNMT3A:NM_175629:exon12:c.G1444T:p.E482X	PASS	vSR	1	1218	0	0	0.000821	SABE609
2	25470494	C	T	rs750966422	DNMT3A	stopgain	DNMT3A:NM_153759:exon4:c.G413A:p.W138X,DNMT3A:NM_022552:exon8:c.G980A:p.W327X,DNMT3A:NM_175629:exon8:c.G980A:p.W327X	PASS	FAB	1	1218	0	0	0.000821	SABE609
2	25470516	G	A	rs778270132	DNMT3A	stopgain	DNMT3A:NM_153759:exon4:c.C391T:p.R131X,DNMT3A:NM_022552:exon8:c.C958T:p.R320X,DNMT3A:NM_175629:exon8:c.C958T:p.R320X	PASS	FAB	1	1218	0	0	0.000821	SABE609
2	25470535	C	T	rs770813937	DNMT3A	stopgain	DNMT3A:NM_153759:exon4:c.G372A:p.W124X,DNMT3A:NM_022552:exon8:c.G939A:p.W313X,DNMT3A:NM_175629:exon8:c.G939A:p.W313X	PASS	FAB	1	1218	0	0	0.000821	SABE609
2	25457243	G	A	rs377577594	DNMT3A	nonsynonymous SNV	DNMT3A:NM_153759:exon19:c.C2077T:p.R693C,DNMT3A:NM_022552:exon23:c.C2644T:p.R882C,DNMT3A:NM_175629:exon23:c.C2644T:p.R882C	PASS	FAB	1	1218	0	0	0.000821	SABE609
2	25463184	G	A	rs758845779	DNMT3A	nonsynonymous SNV	DNMT3A:NM_153759:exon15:c.C1742T:p.S581L,DNMT3A:NM_022552:exon19:c.C2309T:p.S770L,DNMT3A:NM_175629:exon19:c.C2309T:p.S770L	PASS	FAB	1	1218	0	0	0.000821	SABE609
2	25463302	A	G	rs143019657	DNMT3A	nonsynonymous SNV	DNMT3A:NM_153759:exon15:c.T1624C:p.F542L,DNMT3A:NM_022552:exon19:c.T2191C:p.F731L,DNMT3A:NM_175629:exon19:c.T2191C:p.F731L	PASS	vSR	1	1218	0	0	0.000821	SABE609
2	25463568	A	G	rs777037011	DNMT3A	nonsynonymous SNV	DNMT3A:NM_153759:exon14:c.T1547C:p.I516T,DNMT3A:NM_022552:exon18:c.T2114C:p.I705T,DNMT3A:NM_175629:exon18:c.T2114C:p.I705T	PASS	FAB	1	1218	0	0	0.000821	SABE609
2	25468174	T	C	rs149738328	DNMT3A	nonsynonymous SNV	DNMT3A:NM_153759:exon9:c.A935G:p.N312S,DNMT3A:NM_022552:exon13:c.A1502G:p.N501S,DNMT3A:NM_175629:exon13:c.A1502G:p.N501S	PASS	vSR	1	1218	0	0	0.000821	SABE609
2	25457242	C	T	rs147001633	DNMT3A	nonsynonymous SNV	DNMT3A:NM_153759:exon19:c.G2078A:p.R693H,DNMT3A:NM_022552:exon23:c.G2645A:p.R882H,DNMT3A:NM_175629:exon23:c.G2645A:p.R882H	PASS	FAB	1	1218	0	0	0.000821	SABE609
2	25463286	C	T	rs139293773	DNMT3A	nonsynonymous SNV	DNMT3A:NM_153759:exon15:c.G1640A:p.R547H,DNMT3A:NM_022552:exon19:c.G2207A:p.R736H,DNMT3A:NM_175629:exon19:c.G2207A:p.R736H	PASS	vSR	1	1218	0	0	0.000821	SABE609
2	25466799	C	T	rs751562376	DNMT3A	nonsynonymous SNV	DNMT3A:NM_153759:exon12:c.G1337A:p.R446Q,DNMT3A:NM_022552:exon16:c.G1904A:p.R635Q,DNMT3A:NM_175629:exon16:c.G1904A:p.R635Q	PASS	FAB	1	1198	0	0	0.000835	SABE609
2	25470497	C	T	rs758881009	DNMT3A	nonsynonymous SNV	DNMT3A:NM_153759:exon4:c.G410A:p.R137H,DNMT3A:NM_022552:exon8:c.G977A:p.R326H,DNMT3A:NM_175629:exon8:c.G977A:p.R326H	PASS	FAB	1	1218	0	0	0.000821	SABE609
2	25505489	T	C	rs769476651	DNMT3A	nonsynonymous SNV	DNMT3A:NM_022552:exon4:c.A269G:p.N90S,DNMT3A:NM_175629:exon4:c.A269G:p.N90S,DNMT3A:NM_175630:exon4:c.A269G:p.N90S	PASS	vSR	1	1218	0	0	0.000821	SABE609
2	25523096	T	G	rs143730975	DNMT3A	nonsynonymous SNV	DNMT3A:NM_022552:exon3:c.A89C:p.E30A,DNMT3A:NM_175629:exon3:c.A89C:p.E30A,DNMT3A:NM_175630:exon3:c.A89C:p.E30A	PASS	SR	2	1218	0	0	0.001642	SABE609
2	198267359	C	A	rs377023736	SF3B1	nonsynonymous SNV	SF3B1:NM_012433:exon14:c.G1998T:p.K666N	PASS	FAB	1	1218	0	0	0.000821	SABE609
2	198288653	A	G	NA	SF3B1	nonsynonymous SNV	SF3B1:NM_001005526:exon2:c.T74C:p.L25P,SF3B1:NM_001308824:exon2:c.T74C:p.L25P,SF3B1:NM_012433:exon2:c.T74C:p.L25P	PASS	vSR	1	1218	0	0	0.000821	SABE609
2	198266834	T	C	rs559063155	SF3B1	nonsynonymous SNV	SF3B1:NM_012433:exon15:c.A2098G:p.K700E	PASS	FAB	2	1218	0	0	0.001642	SABE609
4	106156218	AAATG	-	NA	TET2	frameshift deletion	TET2:NM_001127208:exon3:c.1119_1123del:p.Q373fs,TET2:NM_017628:exon3:c.1119_1123del:p.Q373fs	PASS	FAB	1	1218	0	0	0.000821	SABE609
4	106156260	C	-	NA	TET2	frameshift deletion	TET2:NM_001127208:exon3:c.1161delC:p.F387fs,TET2:NM_017628:exon3:c.1161delC:p.F387fs	PASS	vSR	1	1218	0	0	0.000821	SABE609
4	106156725	G	-	NA	TET2	frameshift deletion	TET2:NM_001127208:exon3:c.1626delG:p.K542fs,TET2:NM_017628:exon3:c.1626delG:p.K542fs	PASS	FAB	1	1218	0	0	0.000821	SABE609
4	106193929	GCCGACA	-	NA	TET2	frameshift deletion	TET2:NM_001127208:exon10:c.4391_4397del:p.C1464fs	PASS	FAB	1	1218	0	0	0.000821	SABE609
4	106157709	-	A	NA	TET2	frameshift insertion	TET2:NM_001127208:exon3:c.2611dupA:p.N870fs,TET2:NM_017628:exon3:c.2611dupA:p.N870fs	PASS	FAB	1	1218	0	0	0.000821	SABE609
4	106158411	-	AA	NA	TET2	frameshift insertion	TET2:NM_001127208:exon3:c.3312_3313insAA:p.F1104fs,TET2:NM_017628:exon3:c.3312_3313insAA:p.F1104fs	PASS	FAB	1	1218	0	0	0.000821	SABE609
4	106180927	G	A	NA	TET2	splicing	NM_001127208:exon7:c.3954+1G>A	PASS	vSR	1	1218	0	0	0.000821	SABE609
4	106193720	G	C	NA	TET2	splicing	NM_001127208:exon10:c.4183-1G>C	LowQual	FDP	1	1218	0	0	0.000821	SABE609
4	106157583	C	A	NA	TET2	stopgain	TET2:NM_001127208:exon3:c.C2484A:p.C828X,TET2:NM_017628:exon3:c.C2484A:p.C828X	PASS	FAB	1	1218	0	0	0.000821	SABE609
4	106157914	C	T	NA	TET2	stopgain	TET2:NM_001127208:exon3:c.C2815T:p.Q939X,TET2:NM_017628:exon3:c.C2815T:p.Q939X	PASS	FAB	1	1218	0	0	0.000821	SABE609
4	106196267	C	T	NA	TET2	stopgain	TET2:NM_001127208:exon11:c.C4600T:p.Q1534X	PASS	FAB	1	1218	0	0	0.000821	SABE609
4	106196551	T	A	NA	TET2	stopgain	TET2:NM_001127208:exon11:c.T4884A:p.Y1628X	PASS	FAB	1	1218	0	0	0.000821	SABE609
4	106157528	A	G	rs28555446	TET2	nonsynonymous SNV	TET2:NM_001127208:exon3:c.A2429G:p.Q810R,TET2:NM_017628:exon3:c.A2429G:p.Q810R	PASS	vSR	1	1218	0	0	0.000821	SABE609
4	106196819	G	T	rs142312318	TET2	nonsynonymous SNV	TET2:NM_001127208:exon11:c.G5152T:p.V1718L	PASS	vSR	6	1218	0	0	0.004926	SABE609
4	106190860	C	T	rs577810844	TET2	nonsynonymous SNV	TET2:NM_001127208:exon9:c.C4138T:p.H1380Y	PASS	FAB	1	1218	0	0	0.000821	SABE609
4	106157703	T	G	rs147836249	TET2	nonsynonymous SNV	TET2:NM_001127208:exon3:c.T2604G:p.F868L,TET2:NM_017628:exon3:c.T2604G:p.F868L	PASS	vSR	1	1218	0	0	0.000821	SABE609
9	5050743	G	T	NA	JAK2	stopgain	JAK2:NM_004972:exon6:c.G526T:p.E176X	PASS	vSR	1	1218	0	0	0.000821	SABE609
11	119148486	C	T	rs765471101	CBL	stopgain	CBL:NM_005188:exon7:c.C1027T:p.R343X	PASS	FAB	1	1218	0	0	0.000821	SABE609
11	119170354	G	A	rs397507498	CBL	nonsynonymous SNV	CBL:NM_005188:exon16:c.G2584A:p.E862K	PASS	vSR	1	1218	0	0	0.000821	SABE609
15	90631934	C	T	rs121913502	IDH2	nonsynonymous SNV	IDH2:NM_001290114:exon2:c.G29A:p.R10Q,IDH2:NM_001289910:exon4:c.G263A:p.R88Q,IDH2:NM_002168:exon4:c.G419A:p.R140Q	PASS	vSR	1	1218	0	0	0.000821	SABE609
17	58740545	-	G	NA	PPM1D	frameshift insertion	PPM1D:NM_003620:exon6:c.1450_1451insG:p.L484fs	PASS	FAB	1	1218	0	0	0.000821	SABE609
17	58740749	C	T	rs779070661	PPM1D	stopgain	PPM1D:NM_003620:exon6:c.C1654T:p.R552X	PASS	FAB	1	1218	0	0	0.000821	SABE609
17	74732959	G	C	rs751713049	SRSF2	nonsynonymous SNV	SRSF2:NM_001195427:exon1:c.C284G:p.P95R,SRSF2:NM_003016:exon1:c.C284G:p.P95R	PASS	vSR	1	1218	0	0	0.000821	SABE609
17	7572973	-	G	NA	TP53	frameshift insertion	TP53:NM_001126115:exon7:c.739dupC:p.R247fs,TP53:NM_001276697:exon7:c.658dupC:p.R220fs,TP53:NM_001126118:exon10:c.1018dupC:p.R340fs,TP53:NM_000546:exon11:c.1135dupC:p.R379fs,TP53:NM_001126112:exon11:c.1135dupC:p.R379fs,TP53:NM_001276760:exon11:c.1018dupC:p.R340fs,TP53:NM_001276761:exon11:c.1018dupC:p.R340fs	VQSRTrancheINDEL99.90to100.00	WK	9	1218	0	0	0.007389	SABE609
17	7590694	C	T	NA	TP53	splicing	NA	LowQual	FDP	3	794	1	0	0.003778	SABE609
17	7579882	C	G	rs201382018	TP53	nonsynonymous SNV	TP53:NM_000546:exon2:c.G31C:p.E11Q,TP53:NM_001126112:exon2:c.G31C:p.E11Q,TP53:NM_001126113:exon2:c.G31C:p.E11Q,TP53:NM_001126114:exon2:c.G31C:p.E11Q	PASS	vSR	1	1218	0	0	0.000821	SABE609
17	7578265	A	G	rs760043106	TP53	nonsynonymous SNV	TP53:NM_001126115:exon2:c.T188C:p.I63T,TP53:NM_001126116:exon2:c.T188C:p.I63T,TP53:NM_001126117:exon2:c.T188C:p.I63T,TP53:NM_001276697:exon2:c.T107C:p.I36T,TP53:NM_001276698:exon2:c.T107C:p.I36T,TP53:NM_001276699:exon2:c.T107C:p.I36T,TP53:NM_001126118:exon5:c.T467C:p.I156T,TP53:NM_000546:exon6:c.T584C:p.I195T,TP53:NM_001126112:exon6:c.T584C:p.I195T,TP53:NM_001126113:exon6:c.T584C:p.I195T,TP53:NM_…	PASS	FAB	1	1218	0	0	0.000821	SABE609
17	7577090	C	T	rs371409680	TP53	nonsynonymous SNV	TP53:NM_001126115:exon4:c.G452A:p.R151H,TP53:NM_001126116:exon4:c.G452A:p.R151H,TP53:NM_001126117:exon4:c.G452A:p.R151H,TP53:NM_001276697:exon4:c.G371A:p.R124H,TP53:NM_001276698:exon4:c.G371A:p.R124H,TP53:NM_001276699:exon4:c.G371A:p.R124H,TP53:NM_001126118:exon7:c.G731A:p.R244H,TP53:NM_000546:exon8:c.G848A:p.R283H,TP53:NM_001126112:exon8:c.G848A:p.R283H,TP53:NM_001126113:exon8:c.G848A:p.R283H,TP…	PASS	vSR	1	1218	0	0	0.000821	SABE609
20	31022403	CACCACTGCCATAGAGAGGCGGC	-	rs766433101	ASXL1	frameshift deletion	ASXL1:NM_015338:exon12:c.1888_1910del:p.H630fs	PASS	FAB	4	1218	0	0	0.003284	SABE609
20	31023055	C	-	NA	ASXL1	frameshift deletion	ASXL1:NM_015338:exon12:c.2540delC:p.S847fs	PASS	FAB	1	1218	0	0	0.000821	SABE609
20	31022441	-	G	rs756958159	ASXL1	frameshift insertion	ASXL1:NM_015338:exon12:c.1927dupG:p.G642fs	PASS	WK	7	1218	0	0	0.005747	SABE609
20	31023409	GAG	-	rs762939072	ASXL1	nonframeshift deletion	ASXL1:NM_015338:exon12:c.2894_2896del:p.965_966del	PASS	vSR	1	1218	0	0	0.000821	SABE609
20	31021637	C	T	NA	ASXL1	stopgain	ASXL1:NM_015338:exon11:c.C1636T:p.Q546X	PASS	FAB	1	1218	0	0	0.000821	SABE609
20	31022838	T	-	rs765327792	ASXL1	stopgain	ASXL1:NM_015338:exon12:c.2323delT:p.L775X	PASS	FAB	1	1218	0	0	0.000821	SABE609
20	31022839	T	A	NA	ASXL1	stopgain	ASXL1:NM_015338:exon12:c.T2324A:p.L775X	PASS	FAB	1	1218	0	0	0.000821	SABE609
20	31024480	C	G	rs141930107	ASXL1	nonsynonymous SNV	ASXL1:NM_015338:exon12:c.C3965G:p.P1322R	PASS	vSR	3	1218	0	0	0.002463	SABE609
20	31024698	C	G	rs150004862	ASXL1	nonsynonymous SNV	ASXL1:NM_015338:exon12:c.C4183G:p.L1395V	PASS	vSR	1	1218	0	0	0.000821	SABE609
20	31022625	G	A	rs151317625	ASXL1	nonsynonymous SNV	ASXL1:NM_015338:exon12:c.G2110A:p.G704R	PASS	vSR	1	1218	0	0	0.000821	SABE609
20	31023472	A	G	rs145132837	ASXL1	nonsynonymous SNV	ASXL1:NM_015338:exon12:c.A2957G:p.N986S	PASS	vSR	1	1218	0	0	0.000821	SABE609
20	31023821	G	T	rs139115934	ASXL1	nonsynonymous SNV	ASXL1:NM_015338:exon12:c.G3306T:p.E1102D	PASS	vSR	6	1218	0	0	0.004926	SABE609
20	31024704	G	A	rs146464648	ASXL1	nonsynonymous SNV	ASXL1:NM_015338:exon12:c.G4189A:p.G1397S	PASS	vSR	3	1218	0	0	0.002463	SABE609
